# Supplementary material for: A classification framework for exploiting sparse multi-variate temporal features with application to adverse drug event detection in medical records
Source: BMC Med Inform Decis Mak. 2019 Jan 10;19:7. doi: 10.1186/s12911-018-0717-4 (PMC6327495; doi:10.1186/s12911-018-0717-4)
Supplement: Supplementary file 1 — Top 20 least sparse features. The top 20 least sparse multi-variate features per dataset and patient group (i.e., ADE positive and ADE negative patients). The feature names are encoded as Nomenclature, Properties and Units terminology codes and the files include short definitions of these names. (XLS 69 kb) [file 12911_2018_717_MOESM1_ESM.xls]

## Sheet: D611_group_0
	Code	Short definition	1-Sparsity
0	NPU02593	BLeukocytes; num.c. = ? × 10<sup>9</sup>/L	0.990476
1	NPU02593	BLeukocytes; num.c. = ? × 10<sup>9</sup>/L	0.990476
2	NPU02593	BLeukocytes; num.c. = ? × 10<sup>9</sup>/L	0.990476
3	NPU04998	PCreatininium; subst.c.(enz.) = ? µmol/L	0.87619
4	NPU02902	BNeutrophilocytes; num.c. = ? × 10<sup>9</sup>/L	0.72381
5	NPU02902	BNeutrophilocytes; num.c. = ? × 10<sup>9</sup>/L	0.72381
6	NPU02902	BNeutrophilocytes; num.c. = ? × 10<sup>9</sup>/L	0.72381
7	NPU19673	PAlbumin; mass c.(proc.) = ? g/L	0.704762
8	NPU19673	PAlbumin; mass c.(proc.) = ? g/L	0.704762
9	NPU19673	PAlbumin; mass c.(proc.) = ? g/L	0.704762
10	NPU19673	PAlbumin; mass c.(proc.) = ? g/L	0.704762
11	NPU19673	PAlbumin; mass c.(proc.) = ? g/L	0.704762
12	NPU01370	PBilirubins; subst.c. = ? µmol/L	0.695238
13	NPU02636	BLymphocytes; num.c. = ? × 10<sup>9</sup>/L	0.695238
14	NPU02636	BLymphocytes; num.c. = ? × 10<sup>9</sup>/L	0.695238
15	NPU02636	BLymphocytes; num.c. = ? × 10<sup>9</sup>/L	0.695238
16	NPU01443	PCalcium(II); subst.c. = ? mmol/L	0.666667
17	NPU19748	PC-reactive protein; mass c. = ? mg/L	0.638095
18	NPU02840	BMonocytes; num.c. = ? × 10<sup>9</sup>/L	0.561905
19	NPU02840	BMonocytes; num.c. = ? × 10<sup>9</sup>/L	0.561905
20	NPU02840	BMonocytes; num.c. = ? × 10<sup>9</sup>/L	0.561905
21	NPU22289	PL-Lactate dehydrogenase; cat.c.(IFCC 2002) = ? µkat/L	0.533333

## Sheet: D611_group_1
	Code	Short definition	1-Sparsity
0	NPU02593	BLeukocytes; num.c. = ? × 10<sup>9</sup>/L	0.986509
1	NPU02593	BLeukocytes; num.c. = ? × 10<sup>9</sup>/L	0.986509
2	NPU02593	BLeukocytes; num.c. = ? × 10<sup>9</sup>/L	0.986509
3	NPU04998	PCreatininium; subst.c.(enz.) = ? µmol/L	0.966273
4	NPU02902	BNeutrophilocytes; num.c. = ? × 10<sup>9</sup>/L	0.927487
5	NPU02902	BNeutrophilocytes; num.c. = ? × 10<sup>9</sup>/L	0.927487
6	NPU02902	BNeutrophilocytes; num.c. = ? × 10<sup>9</sup>/L	0.927487
7	NPU19748	PC-reactive protein; mass c. = ? mg/L	0.897133
8	NPU01370	PBilirubins; subst.c. = ? µmol/L	0.885329
9	NPU19673	PAlbumin; mass c.(proc.) = ? g/L	0.833052
10	NPU19673	PAlbumin; mass c.(proc.) = ? g/L	0.833052
11	NPU19673	PAlbumin; mass c.(proc.) = ? g/L	0.833052
12	NPU19673	PAlbumin; mass c.(proc.) = ? g/L	0.833052
13	NPU19673	PAlbumin; mass c.(proc.) = ? g/L	0.833052
14	NPU01443	PCalcium(II); subst.c. = ? mmol/L	0.797639
15	NPU22289	PL-Lactate dehydrogenase; cat.c.(IFCC 2002) = ? µkat/L	0.777403
16	NPU02636	BLymphocytes; num.c. = ? × 10<sup>9</sup>/L	0.775717
17	NPU02636	BLymphocytes; num.c. = ? × 10<sup>9</sup>/L	0.775717
18	NPU02636	BLymphocytes; num.c. = ? × 10<sup>9</sup>/L	0.775717
19	NPU02840	BMonocytes; num.c. = ? × 10<sup>9</sup>/L	0.696459
20	NPU02840	BMonocytes; num.c. = ? × 10<sup>9</sup>/L	0.696459
21	NPU02840	BMonocytes; num.c. = ? × 10<sup>9</sup>/L	0.696459

## Sheet: E273_group_0
	Code	Short definition	1-Sparsity
0	NPU02593	BLeukocytes; num.c. = ? × 10<sup>9</sup>/L	0.857143
1	NPU02593	BLeukocytes; num.c. = ? × 10<sup>9</sup>/L	0.857143
2	NPU02593	BLeukocytes; num.c. = ? × 10<sup>9</sup>/L	0.857143
3	NPU04998	PCreatininium; subst.c.(enz.) = ? µmol/L	0.841699
4	NPU19748	PC-reactive protein; mass c. = ? mg/L	0.498069
5	NPU19673	PAlbumin; mass c.(proc.) = ? g/L	0.490347
6	NPU19673	PAlbumin; mass c.(proc.) = ? g/L	0.490347
7	NPU19673	PAlbumin; mass c.(proc.) = ? g/L	0.490347
8	NPU19673	PAlbumin; mass c.(proc.) = ? g/L	0.490347
9	NPU19673	PAlbumin; mass c.(proc.) = ? g/L	0.490347
10	NPU01443	PCalcium(II); subst.c. = ? mmol/L	0.471042
11	NPU03577	PThyrotropin; arb.subst.c.(IRP 80/558; proc.) = ? × 10<sup>-3</sup> IU/L	0.320463
12	NPU01370	PBilirubins; subst.c. = ? µmol/L	0.30888
13	NPU02902	BNeutrophilocytes; num.c. = ? × 10<sup>9</sup>/L	0.196911
14	NPU02902	BNeutrophilocytes; num.c. = ? × 10<sup>9</sup>/L	0.196911
15	NPU02902	BNeutrophilocytes; num.c. = ? × 10<sup>9</sup>/L	0.196911

## Sheet: E273_group_1
	Code	Short definition	1-Sparsity
0	NPU02593	BLeukocytes; num.c. = ? × 10<sup>9</sup>/L	0.842857
1	NPU02593	BLeukocytes; num.c. = ? × 10<sup>9</sup>/L	0.842857
2	NPU02593	BLeukocytes; num.c. = ? × 10<sup>9</sup>/L	0.842857
3	NPU04998	PCreatininium; subst.c.(enz.) = ? µmol/L	0.828571
4	NPU19673	PAlbumin; mass c.(proc.) = ? g/L	0.614286
5	NPU19673	PAlbumin; mass c.(proc.) = ? g/L	0.614286
6	NPU19673	PAlbumin; mass c.(proc.) = ? g/L	0.614286
7	NPU19673	PAlbumin; mass c.(proc.) = ? g/L	0.614286
8	NPU19673	PAlbumin; mass c.(proc.) = ? g/L	0.614286
9	NPU19748	PC-reactive protein; mass c. = ? mg/L	0.514286
10	NPU01443	PCalcium(II); subst.c. = ? mmol/L	0.514286
11	NPU03577	PThyrotropin; arb.subst.c.(IRP 80/558; proc.) = ? × 10<sup>-3</sup> IU/L	0.357143
12	NPU01370	PBilirubins; subst.c. = ? µmol/L	0.328571
13	NPU02902	BNeutrophilocytes; num.c. = ? × 10<sup>9</sup>/L	0.314286
14	NPU02902	BNeutrophilocytes; num.c. = ? × 10<sup>9</sup>/L	0.314286
15	NPU02902	BNeutrophilocytes; num.c. = ? × 10<sup>9</sup>/L	0.314286

## Sheet: G620_group_0
	Code	Short definition	1-Sparsity
0	NPU02593	BLeukocytes; num.c. = ? × 10<sup>9</sup>/L	0.899235
1	NPU02593	BLeukocytes; num.c. = ? × 10<sup>9</sup>/L	0.899235
2	NPU02593	BLeukocytes; num.c. = ? × 10<sup>9</sup>/L	0.899235
3	NPU04998	PCreatininium; subst.c.(enz.) = ? µmol/L	0.885204
4	NPU19748	PC-reactive protein; mass c. = ? mg/L	0.631378
5	NPU19673	PAlbumin; mass c.(proc.) = ? g/L	0.568878
6	NPU19673	PAlbumin; mass c.(proc.) = ? g/L	0.568878
7	NPU19673	PAlbumin; mass c.(proc.) = ? g/L	0.568878
8	NPU19673	PAlbumin; mass c.(proc.) = ? g/L	0.568878
9	NPU19673	PAlbumin; mass c.(proc.) = ? g/L	0.568878
10	NPU01443	PCalcium(II); subst.c. = ? mmol/L	0.540816
11	NPU01370	PBilirubins; subst.c. = ? µmol/L	0.335459
12	NPU02902	BNeutrophilocytes; num.c. = ? × 10<sup>9</sup>/L	0.230867
13	NPU02902	BNeutrophilocytes; num.c. = ? × 10<sup>9</sup>/L	0.230867
14	NPU02902	BNeutrophilocytes; num.c. = ? × 10<sup>9</sup>/L	0.230867
15	NPU22289	PL-Lactate dehydrogenase; cat.c.(IFCC 2002) = ? µkat/L	0.206633

## Sheet: G620_group_1
	Code	Short definition	1-Sparsity
0	NPU02593	BLeukocytes; num.c. = ? × 10<sup>9</sup>/L	0.947917
1	NPU02593	BLeukocytes; num.c. = ? × 10<sup>9</sup>/L	0.947917
2	NPU02593	BLeukocytes; num.c. = ? × 10<sup>9</sup>/L	0.947917
3	NPU04998	PCreatininium; subst.c.(enz.) = ? µmol/L	0.885417
4	NPU19673	PAlbumin; mass c.(proc.) = ? g/L	0.791667
5	NPU19673	PAlbumin; mass c.(proc.) = ? g/L	0.791667
6	NPU19673	PAlbumin; mass c.(proc.) = ? g/L	0.791667
7	NPU19673	PAlbumin; mass c.(proc.) = ? g/L	0.791667
8	NPU19673	PAlbumin; mass c.(proc.) = ? g/L	0.791667
9	NPU01443	PCalcium(II); subst.c. = ? mmol/L	0.760417
10	NPU01370	PBilirubins; subst.c. = ? µmol/L	0.71875
11	NPU22289	PL-Lactate dehydrogenase; cat.c.(IFCC 2002) = ? µkat/L	0.604167
12	NPU02902	BNeutrophilocytes; num.c. = ? × 10<sup>9</sup>/L	0.572917
13	NPU02902	BNeutrophilocytes; num.c. = ? × 10<sup>9</sup>/L	0.572917
14	NPU02902	BNeutrophilocytes; num.c. = ? × 10<sup>9</sup>/L	0.572917
15	NPU19748	PC-reactive protein; mass c. = ? mg/L	0.510417

## Sheet: I952_group_0
	Code	Short definition	1-Sparsity
0	NPU02593	BLeukocytes; num.c. = ? × 10<sup>9</sup>/L	0.972028
1	NPU02593	BLeukocytes; num.c. = ? × 10<sup>9</sup>/L	0.972028
2	NPU02593	BLeukocytes; num.c. = ? × 10<sup>9</sup>/L	0.972028
3	NPU04998	PCreatininium; subst.c.(enz.) = ? µmol/L	0.961927
4	NPU19748	PC-reactive protein; mass c. = ? mg/L	0.783217
5	NPU01443	PCalcium(II); subst.c. = ? mmol/L	0.581974
6	NPU19673	PAlbumin; mass c.(proc.) = ? g/L	0.504274
7	NPU19673	PAlbumin; mass c.(proc.) = ? g/L	0.504274
8	NPU19673	PAlbumin; mass c.(proc.) = ? g/L	0.504274
9	NPU19673	PAlbumin; mass c.(proc.) = ? g/L	0.504274
10	NPU19673	PAlbumin; mass c.(proc.) = ? g/L	0.504274
11	NPU01370	PBilirubins; subst.c. = ? µmol/L	0.386169
12	NPU02902	BNeutrophilocytes; num.c. = ? × 10<sup>9</sup>/L	0.216006
13	NPU02902	BNeutrophilocytes; num.c. = ? × 10<sup>9</sup>/L	0.216006
14	NPU02902	BNeutrophilocytes; num.c. = ? × 10<sup>9</sup>/L	0.216006
15	NPU22289	PL-Lactate dehydrogenase; cat.c.(IFCC 2002) = ? µkat/L	0.20202

## Sheet: I952_group_1
	Code	Short definition	1-Sparsity
0	NPU02593	BLeukocytes; num.c. = ? × 10<sup>9</sup>/L	0.982609
1	NPU02593	BLeukocytes; num.c. = ? × 10<sup>9</sup>/L	0.982609
2	NPU02593	BLeukocytes; num.c. = ? × 10<sup>9</sup>/L	0.982609
3	NPU04998	PCreatininium; subst.c.(enz.) = ? µmol/L	0.956522
4	NPU19748	PC-reactive protein; mass c. = ? mg/L	0.834783
5	NPU01443	PCalcium(II); subst.c. = ? mmol/L	0.443478
6	NPU19673	PAlbumin; mass c.(proc.) = ? g/L	0.417391
7	NPU19673	PAlbumin; mass c.(proc.) = ? g/L	0.417391
8	NPU19673	PAlbumin; mass c.(proc.) = ? g/L	0.417391
9	NPU19673	PAlbumin; mass c.(proc.) = ? g/L	0.417391
10	NPU19673	PAlbumin; mass c.(proc.) = ? g/L	0.417391
11	NPU01370	PBilirubins; subst.c. = ? µmol/L	0.321739
12	NPU02902	BNeutrophilocytes; num.c. = ? × 10<sup>9</sup>/L	0.2
13	NPU02902	BNeutrophilocytes; num.c. = ? × 10<sup>9</sup>/L	0.2
14	NPU02902	BNeutrophilocytes; num.c. = ? × 10<sup>9</sup>/L	0.2
15	NPU22289	PL-Lactate dehydrogenase; cat.c.(IFCC 2002) = ? µkat/L	0.13913

## Sheet: L270_group_0
	Code	Short definition	1-Sparsity
0	NPU02593	BLeukocytes; num.c. = ? × 10<sup>9</sup>/L	0.88587
1	NPU02593	BLeukocytes; num.c. = ? × 10<sup>9</sup>/L	0.88587
2	NPU02593	BLeukocytes; num.c. = ? × 10<sup>9</sup>/L	0.88587
3	NPU04998	PCreatininium; subst.c.(enz.) = ? µmol/L	0.798913
4	NPU01443	PCalcium(II); subst.c. = ? mmol/L	0.597826
5	NPU19673	PAlbumin; mass c.(proc.) = ? g/L	0.581522
6	NPU19673	PAlbumin; mass c.(proc.) = ? g/L	0.581522
7	NPU19673	PAlbumin; mass c.(proc.) = ? g/L	0.581522
8	NPU19673	PAlbumin; mass c.(proc.) = ? g/L	0.581522
9	NPU19673	PAlbumin; mass c.(proc.) = ? g/L	0.581522
10	NPU19748	PC-reactive protein; mass c. = ? mg/L	0.565217
11	NPU01370	PBilirubins; subst.c. = ? µmol/L	0.532609
12	NPU02902	BNeutrophilocytes; num.c. = ? × 10<sup>9</sup>/L	0.396739
13	NPU02902	BNeutrophilocytes; num.c. = ? × 10<sup>9</sup>/L	0.396739
14	NPU02902	BNeutrophilocytes; num.c. = ? × 10<sup>9</sup>/L	0.396739
15	NPU22289	PL-Lactate dehydrogenase; cat.c.(IFCC 2002) = ? µkat/L	0.380435
16	NPU02636	BLymphocytes; num.c. = ? × 10<sup>9</sup>/L	0.233696
17	NPU02636	BLymphocytes; num.c. = ? × 10<sup>9</sup>/L	0.233696
18	NPU02636	BLymphocytes; num.c. = ? × 10<sup>9</sup>/L	0.233696
19	NPU02840	BMonocytes; num.c. = ? × 10<sup>9</sup>/L	0.228261
20	NPU02840	BMonocytes; num.c. = ? × 10<sup>9</sup>/L	0.228261
21	NPU02840	BMonocytes; num.c. = ? × 10<sup>9</sup>/L	0.228261

## Sheet: L270_group_1
	Code	Short definition	1-Sparsity
0	NPU02593	BLeukocytes; num.c. = ? × 10<sup>9</sup>/L	0.957265
1	NPU02593	BLeukocytes; num.c. = ? × 10<sup>9</sup>/L	0.957265
2	NPU02593	BLeukocytes; num.c. = ? × 10<sup>9</sup>/L	0.957265
3	NPU04998	PCreatininium; subst.c.(enz.) = ? µmol/L	0.901709
4	NPU19748	PC-reactive protein; mass c. = ? mg/L	0.711538
5	NPU19673	PAlbumin; mass c.(proc.) = ? g/L	0.692308
6	NPU19673	PAlbumin; mass c.(proc.) = ? g/L	0.692308
7	NPU19673	PAlbumin; mass c.(proc.) = ? g/L	0.692308
8	NPU19673	PAlbumin; mass c.(proc.) = ? g/L	0.692308
9	NPU19673	PAlbumin; mass c.(proc.) = ? g/L	0.692308
10	NPU01443	PCalcium(II); subst.c. = ? mmol/L	0.651709
11	NPU01370	PBilirubins; subst.c. = ? µmol/L	0.613248
12	NPU02902	BNeutrophilocytes; num.c. = ? × 10<sup>9</sup>/L	0.540598
13	NPU02902	BNeutrophilocytes; num.c. = ? × 10<sup>9</sup>/L	0.540598
14	NPU02902	BNeutrophilocytes; num.c. = ? × 10<sup>9</sup>/L	0.540598
15	NPU22289	PL-Lactate dehydrogenase; cat.c.(IFCC 2002) = ? µkat/L	0.42735
16	NPU02636	BLymphocytes; num.c. = ? × 10<sup>9</sup>/L	0.361111
17	NPU02636	BLymphocytes; num.c. = ? × 10<sup>9</sup>/L	0.361111
18	NPU02636	BLymphocytes; num.c. = ? × 10<sup>9</sup>/L	0.361111
19	NPU02840	BMonocytes; num.c. = ? × 10<sup>9</sup>/L	0.34188
20	NPU02840	BMonocytes; num.c. = ? × 10<sup>9</sup>/L	0.34188
21	NPU02840	BMonocytes; num.c. = ? × 10<sup>9</sup>/L	0.34188

[truncated: 20 more sheets: L271_group_0, L271_group_1, M804_group_0, M804_group_1, O355_group_0, O355_group_1, T782_group_0, T782_group_1, T783_group_0, T783_group_1, T784_group_0, T784_group_1, T801_group_0, T801_group_1, T808_group_0, T808_group_1, T886_group_0, T886_group_1, T887_group_0, T887_group_1]
